# Supplementary material for: Pan-cancer bone metastasis atlas at single-cell resolution identifies a distinct tumor-associated macrophage subset for mediating Denosumab-induced immunosensitization in lung cancer bone metastasis
Source: Int J Biol Sci. 2026 Jan 1;22(1):365–86. doi: 10.7150/ijbs.119777 (PMC12681936; doi:10.7150/ijbs.119777)
Supplement: Supplementary file 2 — Supplementary table S1_Sample ID and data source. [file ijbsv22p0365s2.xlsx]

## Sheet: PC_BoM
GSM number	Sample name in published reference	Sample name in our study	BoM location	Patient's age, years
GSM4274678	BMET1-Tumor	PC_BoM_1	Spine	73
GSM4274682	BMET10-Tumor	PC_BoM_2	Spine	65
GSM4274683	BMET11-Tumor	PC_BoM_3	Spine	68
GSM4274686	BMET2-Tumor	PC_BoM_4	Spine	68
GSM4274689	BMET3-Tumor	PC_BoM_5	Spine	73
GSM4274692	BMET5-Tumor	PC_BoM_6	Spine	78
GSM4274697	BMET6-Tumor	PC_BoM_7	Spine	69
GSM4274698	BMET7-Tumor	PC_BoM_8	Spine	81
GSM4274701	BMET8-Tumor	PC_BoM_9	Spine	74
PC_BoM: Prostate cancer bone metastasis
Reference: Kfoury Y, Baryawno N, Severe N, et al; as part of the Boston Bone Metastases Consortium. Human prostate cancer bone metastases have an actionable immunosuppressive microenvironment. Cancer Cell. 2021 Nov 8;39(11):1464-1478.e8. PMID: 34719426;
GSE access number: GSE143791

## Sheet: PC_Primary
GSM number	Sample name in published reference	Barcode number	Sample name in our study	Patient's age, years
GSM4203181 （13 samples are packaged and uploaded. Of them, we selected 9 samples on the right for analysis）	SC156	12	PC_Primary_1	72
	SC153	13	PC_Primary_2	81
	SC155	11	PC_Primary_3	61
	SC175	7	PC_Primary_4	72
	SC173	5	PC_Primary_5	80
	SC171	6	PC_Primary_6	79
	SC162	2	PC_Primary_7	61
	SC176	9	PC_Primary_8	71
	SC174	3	PC_Primary_9	76
PC: Prostate cancer
Reference: Chen S, Zhu G, Yang Y, et al. Single-cell analysis reveals transcriptomic remodellings in distinct cell types that contribute to human prostate cancer progression. Nat Cell Biol. 2021 Jan;23(1):87-98. PMID: 33420488.

## Sheet: LC_BoM
GSM number	Sample name in published reference	Sample name in our study	BoM location	Histological subtype	Prior treatment	Reference
GSM5551112	Lung.Met1	LC_BoM_1	Spine	Lung squamous cell carcinoma	Chemotherapy and immunotherapy	Kfoury Y, Baryawno N, Severe N, Mei S et al. Human prostate cancer bone metastases have an actionable immunosuppressive microenvironment. Cancer Cell 2021 Nov 8;39(11):1464-1478.e8. PMID: 34719426
GSM5551113	Lung.Met2	LC_BoM_2	Spine	Lung adenocarcinoma	Targeted therapy, radiation
GSM3516664	MSK_LX666_METASTASIS	LC_BoM_3	Spine	Lung adenocarcinoma	Denosumab+ targeted therapy+ chemotherapy	Laughney AM, Hu J, Campbell NR,et al. Regenerative lineages and immune-mediated pruning in lung cancer metastasis. Nat Med. 2020 Feb;26(2):259-269. PMID: 32042191
LC_BoM: Lung cancer bone metastasis

## Sheet: LC_Primary
GSM number	Sample name in published reference	Sample name in our study	Histological subtype	Prior treatment	Reference
GSM3516665	MSK_LX675_PRIMARY_TUMOUR	LC_Primary_1	Lung adenocarcinoma	None	Laughney AM, Hu J, Campbell NR,et al. Regenerative lineages and immune-mediated pruning in lung cancer metastasis. Nat Med. 2020 Feb;26(2):259-269. PMID: 32042191
GSM3827137	EBUS_28	LC_Primary_2	Lung adenocarcinoma	None	Kim N, Kim HK, Lee K, Hong Y et al. Single-cell RNA sequencing demonstrates the molecular and cellular reprogramming of metastatic lung adenocarcinoma. Nat Commun . 2020 May 8;11(1):2285. PMID: 32385277
GSM3635278	patient_1_tumor [human_p1t1]	LC_Primary_3	Lung squamous cell carcinoma	None	Zilionis R, Engblom C, Pfirschke C, et al. Single-Cell Transcriptomics of Human and Mouse Lung Cancers Reveals Conserved Myeloid Populations across Individuals and Species. Immunity. 2019 May 21;50(5):1317-1334.e10.PMID: 30979687
LC: Lung cancer

## Sheet: BC_BoM
GSM number	Sample name in published reference	Sample name in our study	Prior treatment	Histological subtype	BoM Location
GSM6870693	single cell RNA sequencing of breast cancer bone metastasis 7	BC_BoM_1	Letrozole	Triple negative breast cancer derived from ER+ PR- HER2-	Pelvis
GSM6870694	single cell RNA sequencing of breast cancer bone metastasis 8	BC_BoM_2	Letrozole	Triple negative breast cancer derived from ER+ PR- HER2-	Tibia
BC_BoM: Breast cancer bone metastasis
Reference: Ding K, Chen F, Priedigkeit N, et al. Single cell heterogeneity and evolution of breast cancer bone metastasis and organoids reveals therapeutic targets for precision medicine. Ann Oncol. 2022 Oct;33(10):1085-1088. PMID: 35764274;

## Sheet: BC_Primary
GSM number	Sample name in published reference	Sample name in our study	Prior treatment	Histological subtype	Patient's age, years	Patient's sex
GSM5354531	CID44971	BC_Primary_1	None	Triple negative breast cancer	49	Female
GSM5354534	CID4515	BC_Primary_2	None	Triple negative breast cancer	67	Female
BC: Breast cancer
Reference: Wu SZ, Al-Eryani G, Roden DL, Junankar S et al. A single-cell and spatially resolved atlas of human breast cancers. Nat Genet. 2021 Sep;53(9):1334-1347. PMID: 34493872
