# Supplementary material for: Pan-cancer bone metastasis atlas at single-cell resolution identifies a distinct tumor-associated macrophage subset for mediating Denosumab-induced immunosensitization in lung cancer bone metastasis
Source: Int J Biol Sci. 2026 Jan 1;22(1):365–86. doi: 10.7150/ijbs.119777 (PMC12681936; doi:10.7150/ijbs.119777)
Supplement: Supplementary file 3 — Supplementary table S2. Clinical cohort 1 at FUSCC. [file ijbsv22p0365s3.xlsx]

## Sheet: Table S2
Table S2. Demographic characteristics of clinical cohort 1 in Fudan University Shanghai Cancer Center, total N=1,001
	Status of BoM	Age (Mean± SD, years)	Sex	Pathological type
PC patients (N= 814)	No BoM (N= 678)	67.98 ± 7.38	M (100%)	/
	BoM (N= 136)	67.62 ± 7.75
LC patients (N= 121)	No BoM (N= 71)	62.55 ± 9.16	M (N=47，68.4%) F (N=24，31.6%)	LUAD (N= 50, 70.4%)	LUSC (N=19, 26.8%)	Sarcomatoid carcinomas (N=1)	Adenosquamous carcinoma (N=1)
	BoM (N= 50)	59.56 ± 10.68	M (N=29， 58%) F (N=21，42%)	LUAD (N= 39, 78.0 %)	LUSC (N= 8, 16.0%)	Sarcomatoid carcinomas (N=3)	/
BC patients (N= 66)	No BoM (N= 41)	51.88 ± 10.74	F (100%)	/
	BoM (N= 25)	50.12 ± 12.98
PC: Prostate cancer; LC: Lung cancer; BC: Breast cancer; BoM: Bone metastasis
M:Male; F:Female
LUAD: Lung adenocarcinoma; LUSC:Lung squamous cell carcinoma
