# Supplementary material for: Pan-cancer bone metastasis atlas at single-cell resolution identifies a distinct tumor-associated macrophage subset for mediating Denosumab-induced immunosensitization in lung cancer bone metastasis
Source: Int J Biol Sci. 2026 Jan 1;22(1):365–86. doi: 10.7150/ijbs.119777 (PMC12681936; doi:10.7150/ijbs.119777)
Supplement: Supplementary file 4 — Supplementary table S3. Clinical cohort 2 at FUSCC. [file ijbsv22p0365s4.xlsx]

## Sheet: Table S3 
Table S3. Clinical cohort 2 in Fudan University Shanghai Cancer Center, total N=15
Patient number	Age (years)	Sex	BoM
1	53	Female	Thoracolumbar metastasis
2	67	Male	Thoracolumbar metastasis
3	41	Male	Thoracic vertebra metastasis
4	73	Female	Lumbar metastasis
5	57	Female	Lumbar metastasis
6	54	Male	Lumbar metastasis
7	72	Male	Sacral Metastasis
8	33	Female	Thoracic vertebra metastasis
9	51	Male	Thoracic vertebra metastasis
10	65	Male	Lumbar metastasis
11	47	Female	Thoracic vertebra metastasis
12	78	Male	Extensive BoM
13	62	Female	Extensive BoM
14	61	Male	Extensive BoM
15	39	Female	Lumbar metastasis
