# Supplementary material for: Pan-cancer bone metastasis atlas at single-cell resolution identifies a distinct tumor-associated macrophage subset for mediating Denosumab-induced immunosensitization in lung cancer bone metastasis
Source: Int J Biol Sci. 2026 Jan 1;22(1):365–86. doi: 10.7150/ijbs.119777 (PMC12681936; doi:10.7150/ijbs.119777)
Supplement: Supplementary file 5 — Supplementary table S4. Clinical cohort 3 at FUSCC. [file ijbsv22p0365s5.xlsx]

## Sheet: sheet1
Table S4. Baseline and clinical characteristics of patients with NSCLC-BoM treated without or with DMAb. N(%)
Characteristics	Total (N= 119)	BPs-Treated (N= 56)	DMAb-Treated (N= 63)	P value		Abbreviations:
Age (years)						NSCLC, Non-small cell lung cancer
Median (Range)	62.5 (29, 88)					BoM, Bone metastasis
< 60	53 (44.5)	24 (42.9)	29 (46.0)	0.728		BPs, Bisphosphonates
≥ 60	66 (55.5)	32 (57.1)	34 (54.0)			DMAb, Denosumab
Sex						PS, Performance status
Female	46 (38.7)	21 (37.5)	25 (39.7)	0.807		ECOG, Eastern Cooperation Oncology Group
Male	73 (61.3)	35 (62.5)	38 (60.3)			LUAD, Lung adenocarcinoma
PS score of ECOG						LUSC, Lung squamous carcinoma
1	33 (27.7)	13 (23.2)	20 (31.7)	0.123		PVP, Percutaneous vertebroplasty
2	77(64.7)	36 (64.3)	41 (65.1)			TES,Total en bloc spondylectomy
3	9 (7.6)	7 (12.5)	2 (3.2)
Smoking history
No	66 (55.5)	30 (53.6)	36 (57.1)	0.696
Yes	53 (44.5)	26 (46.4)	27 (42.9)
Hypertension
No	90 (75.6)	43 (76.8)	47 (74.6)	0.782
Yes	29 (24.4)	13 (23.2)	16 (25.4)
Diabetes
No	107 (89.9)	50 (89.3)	57 (90.5)	0.83
Yes	12 (10.1)	6 (10.7)	6 (9.5)
Histology
LUAD	104 (87.4)	47 (83.9)	57 (90.5)	0.541
LUSC	9 (7.6)	5 (8.9)	4 (6.3)
Other #	6 (5.0)	4 (7.1)	2 (3.2)		# 6 patients with other histology include 1 with Sarcocarcinoma, 2 with Large cell neuroendocrine carcinoma,and 3 with NSCLC not specific
BoM Burden
Low (≤ 3)	73 (61.3)	37 (66.1)	36 (57.1)	0.318
High (＞ 3)	46 (38.7)	19 (33.9)	27 (42.9)
Other organ metastasis
No	106 (89.1)	53 (94.6)	53 (84.1)	0.066
Yes ##	13 (10.9)	3 (5.4)	10 (15.9)		## 13 patients with othe organ metastasis include 5 with liver metastasis, 4 with brain metastasis, 2 with adrenal metastasis and 2 with both liver and brain metastasis
Surgery for spinal BoM
Seperation surgery or TES	96 (80.7)	45 (80.4)	51 (81.0)	0.935
PVP	23 (19.3)	11 (19.6)	12 (19.0)
Objective response
No	81 (68.1)	44 (78.6)	37 (58.7)	0.02*
Yes	38 (31.9)	12 (21.4)	26 (41.3)
